# Supplementary material for: Inhibitors of Mitochondrial Human Carbonic Anhydrases VA and VB as a Therapeutic Strategy against Paclitaxel-Induced Neuropathic Pain in Mice
Source: Int J Mol Sci. 2022 Jun 2;23(11):6229. doi: 10.3390/ijms23116229 (PMC9181376; doi:10.3390/ijms23116229)
Supplement: Supplementary file 1 [file ijms-23-06229-s001.zip]

Archive with 1 entries (1 files):
- ijms-1715471-supplementary.pdf
